# Supplementary material for: The pragmatic role of trust in young children’s interpretation of unfamiliar signals
Source: PLoS One. 2019 Oct 30;14(10):e0224648. doi: 10.1371/journal.pone.0224648 (PMC6821092; doi:10.1371/journal.pone.0224648)
Supplement: S1 Data — (XLS) [file pone.0224648.s001.xls]

## Sheet: Study1_Marker
Test condition
		(1 = the participant selects the box indicated by the marker)														% of trials in which the participant selected the box indicated by the marker
		Malevolent informant trials before feedback		Malevolent informant trials with feedback .								Benevolent informant trials				Pretraining trials	Post training trials	Nice informant trials
ID	AGE	T1	T2	T3	T4	T5	T6	T7	T8	T9	T10	T11	T12			T1T2	T9T10	T11T12
1	37.3333	0	1	1	1	1	1	1	1	1	1	1	0
2	41	0	1	0	0	1	0	0	0	0	0	0	0			50	0	0
3	42.2667	1	0	0	0	0	0	0	0	0	0	0	0			50	0	0
4	42.4	1	1	0	0	0	0	0	0	0	0	0	0			100	0	0
5	42.8	1	1	1	1	1	1	1	1	1	1	1	1			100	100	100
6	43.6	0	0	1	1	0	0	0	0	0	0	0	0			0	0	0
7	44.9	1	0	0	0	0	0	0	0	0	0	0	1			50	0	50
8	45.0667	1	1	1	1	0	0	0	0	1	0	1	1			100	50	100
9	45.1333	1	1	1	0	0	0	0	0	0	0	0	0			100	0	0
10	46.4667	1	0	0	0	0	0	0	0	0	0	0	1			50	0	50
11	47.4333	0	1	0	0	0	1	1	1	1	1	0	1			50	100	50
12	47.7333	1	1	0	0	0	0	0	0	0	0	0	0			100	0	0
13	50.1	1	1	0	1	1	0	0	0	1	0	0	0			100	50	0
14	50.2333	1	1	0	0	0	0	0	0	0	0	0	0			100	0	0
15	50.4333	0	1	0	0	0	0	0	0	0	0	0	0			50	0	0
16	50.4667	1	1	0	0	0	0	0	0	0	0	0	0			100	0	0
17	50.5333	1	1	0	0	0	0	0	0	0	0	0	0			100	0	0
18	51.7667	0	0	0	0	0	0	0	0	0	0	0	0			0	0	0
19	51.7667	0	0	0	0	0	0	0	0	0	0	0	0			0	0	0
20	51.8333	0	0	0	0	0	0	1	0	0	0	0	0			0	0	0
21	52.1	1	1	0	0	0	0	0	0	0	0	0	0			100	0	0
22	53.4333	1	0	1	0	0	0	0	0	0	0	0	0			50	0	0
23	57.8	0	0	0	0	0	0	0	0	0	0	0	0			0	0	0
24	58.5	1	1	0	0	0	0	0	0	0	0	1	1			100	0	100
25	59.1667	1	0	0	0	0	0	0	0	0	0	0	0			50	0	0
Baseline trust condition
		(1 = the participant selects the box indicated by the marker)
ID	AGE	T1	T2			% of trials in which the participant selected the box indicated by the marker
1	35.8	0	1			50
2	37.8667	1	1			100
3	42.4667	0	0			0
4	44.4667	0	1			50
5	44.8333	1	0			50
6	48.5333	1	1			100
7	50.2667	0	0			0
8	51.5667	1	1			100
9	52.1	1	1			100
10	53.3667	1	1			100
11	56.3	0	1			50
12	56.6	1	0			50

## Sheet: Study2_Arrow
Test condition
		(1 = the participant selects the box indicated by the arrow)								% of trials in which the participant selected the box indicated by the arrow
		Malevolent informant trials before feedback		Malevolent informant trials with feedback .		Benevolent informant trials				Pretraining trials	Post training trials	Nice informant trials
ID	AGE	T1	T2	T3	T4	T5	T6			T1T2	T3T4	T5T6
1	36	1	1	1	1	1	1			100	100	100
2	36	1	1	1	1	1	1			100	100	100
3	40	0	0	0	0	1	1			0	0	100
4	42	1	1	1	1	1	1			100	100	100
5	43	1	1	0	1	1	1			100	50	100
6	43	1	1	1	1	1	1			100	100	100
7	43	1	1	1	1	1	1			100	100	100
8	45	1	1	0	0	0	0			100	0	0
9	46	1	1	0	1	1	0			100	50	50
10	46	1	1	1	1	1	1			100	100	100
11	46	1	1	1	0	0	0			100	50	0
12	46	0	0	0	1	1	1			0	50	100
13	48	1	0	1	1	1	1			50	100	100
14	49	1	0	0	0	0	0			50	0	0
15	49	0	0	0	0	1	1			0	0	100
16	50	1	1	1	1	1	1			100	100	100
17	51	1	1	1	1	1	0			100	100	50
18	51	1	1	0	0	0	0			100	0	0
19	52	1	1	0	0	0	0			100	0	0
20	54	1	1	1	1	1	1			100	100	100
21	54	1	1	1	0	0	0			100	50	0
22	54	0	0	0	0	1	1			0	0	100
23	55	1	1	1	1	1	1			100	100	100
24	55	1	1	0	0	0	0			100	0	0
25	55	1	1	0	0	0	0			100	0	0
26	57	1	1	0	1	0	1			100	50	50
27	57	0	0	0	0	1	1			0	0	100
28	57	0	0	0	0	1	1			0	0	100
Baseline trust condition
		(1 = the participant selects the box indicated by the arrow)
ID	AGE	T1	T2		% of trials in which the participant selected the box indicated by the arrow
1	38.4333	1	1		100
2	42.3667	1	1		100
3	44.3333	1	1		100
4	44.5333	1	1		100
5	44.8	1	0		50
6	46.1	1	1		100
7	47.0667	1	1		100
8	47.7667	1	1		100
9	49	1	1		100
10	49.2667	0	1		50
11	51	1	1		100
12	51.5667	1	1		100
13	53	1	1		100
14	53.4	1	1		100
15	56.1	1	1		100
16	57.3333	1	1		100
